# Supplementary material for: Monitoring of PCDD/Fs and PCBs in European Eels (Anguilla anguilla) from Lake Garda: A Persistent Environmental Concern
Source: Toxics. 2025 Aug 19;13(8):690. doi: 10.3390/toxics13080690 (PMC12389985; doi:10.3390/toxics13080690)
Supplement: Supplementary file 1 [file toxics-13-00690-s001.zip]

Archive with 2 entries (2 files):
- Supplementary Tables S2-S4.pdf
- Table S1.xlsx
