# Supplementary material for: Monitoring of PCDD/Fs and PCBs in European Eels (Anguilla anguilla) from Lake Garda: A Persistent Environmental Concern
Source: Toxics. 2025 Aug 19;13(8):690. doi: 10.3390/toxics13080690 (PMC12389985; doi:10.3390/toxics13080690)
Supplement: Supplementary file 1 [file toxics-13-00690-s001.zip › Table S1.xlsx]

## Sheet: Foglio1
ID Sample	Length [cm]	Weight [kg]	Lipid [%]	Concentration pg/g (PCDD/F)																	Total TEQ upperboud DIOX	Classification	Concentration pg/g (PCB-DL)												Total pg TEQ/g PCB DL upperbound	Total pg TEQ/g DIOXINS+PCB DL	Classification	Concentration ng/g						Total ng/g PCB NDL	Classification
				2,3,7,8-	1,2,3,7,8-	2,3,4,7,8-	1,2,3,4,7,8-	1,2,3,6,7,8-	2,3,4,6,7,8-	1,2,3,7,8,9-	1,2,3,4,6,7,8-	1,2,3,4,7,8,9-	1,2,3,4,6,7,8,9-	2,3,7,8-	1,2,3,7,8-	1,2,3,4,7,8-	1,2,3,6,7,8-	1,2,3,7,8,9-	1,2,3,4,6,7,8-	1,2,3,4,6,7,8,9-			PCB 81	PCB 77	PCB 123	PCB 118	PCB 114	PCB 105	PCB 126	PCB 167	PCB 156	PCB 157	PCB 169	PCB 189				PCB 28	PCB 52	PCB 101	PCB 153	PCB 138	PCB 180
				TCDF	PeCDF	PeCDF	HxCDF	HxCDF	HxCDF	HxCDF	HpCDF	HpCDF	OCDF	TCDD	PeCDD	HxCDD	HxCDD	HxCDD	HpCDD	OCDD
169153	85	1.743	28.37	3.52	0.55	2.46	0.21	<0.2	<0.2	<0.2	<0.2	<0.2	<0.4	0.22	0.18	<0.2	0.29	<0.2	<0.2	<0.4	1.66	REGULAR	10.6	92.2	666.2	35480.3	834.4	14311	332.9	2652.1	6208.9	1284.9	25.6	441.8	35.9	37.6	IRREGULAR	2.23	6.41	17.37	92.85	59.06	24.04	202	REGULAR
169159	91	1.805	27.77	0.11	<0.08	0.61	<0.2	<0.2	<0.2	<0.2	<0.2	<0.2	<0.4	<0.08	0.11	<0.2	<0.2	<0.2	<0.2	<0.4	0.53	REGULAR	<10	13.4	374.4	24836.8	601.1	10849.5	248.9	2261.1	3978.1	952.8	23.3	363.2	26.9	27.5	IRREGULAR	<2	4.89	22.06	68.45	49.21	21.98	169	REGULAR
169165	89	1.705	36.25	0.21	<0.08	0.5	<0.2	<0.2	<0.2	<0.2	<0.2	<0.2	<0.4	<0.08	<0.08	<0.2	<0.2	<0.2	<0.2	<0.4	0.48	REGULAR	<10	40.1	183.3	7582	180.6	3065.6	76.1	617	1205.7	349.6	6.9	117.4	8.2	8.7	REGULAR	<2	2.09	5.37	15.37	11.36	5.07	41	REGULAR
169258	95	1.963	26.42	<0.08	<0.08	0.38	<0.2	<0.2	<0.2	<0.2	<0.2	<0.2	<0.4	<0.08	<0.08	<0.2	<0.2	<0.2	<0.2	<0.4	0.43	REGULAR	<10	<10	92.3	4484.1	104.4	1982.6	46	320.3	703.3	175	4.6	54.1	5	5.4	REGULAR	<2	<2	2.38	7.12	5.92	2.37	22	REGULAR
169541	96	1.722	26.77	0.08	<0.08	1.17	<0.2	0.26	0.45	<0.2	<0.2	<0.2	<0.4	<0.08	0.18	<0.2	0.28	<0.2	<0.2	<0.4	0.8	REGULAR	<10	11	238.2	10456.4	224.8	4236.2	96.3	934.6	1796.7	431	16.9	275.7	10.7	11.5	REGULAR/UNCERTAIN	<2	2.51	10.73	25.57	18.87	9.21	69	REGULAR
169596	95	1.499	26.42	<0.08	<0.08	0.21	<0.2	<0.2	<0.2	<0.2	<0.2	<0.2	<0.4	<0.08	<0.08	<0.2	<0.2	<0.2	<0.2	<0.4	0.38	REGULAR	<10	<10	113.9	5418	139.3	2328.5	56.3	485.2	989.7	218.8	4.6	87.2	6.1	6.4	REGULAR	<2	<2	<2	11.66	10.57	4.48	33	REGULAR
169607	92	1.565	29.33	<0.08	<0.08	0.57	<0.2	<0.2	<0.2	<0.2	<0.2	<0.2	<0.4	<0.08	<0.08	<0.2	<0.2	<0.2	<0.2	<0.4	0.49	REGULAR	<10	<10	152.8	5713.8	115.9	2649.6	52.3	486.3	930.6	280.4	7.8	130.3	5.8	6.3	REGULAR	<2	<2	5.67	13.68	11.16	5.49	40	REGULAR
169675	93	1.514	28.59	<0.08	<0.08	0.45	<0.2	<0.2	<0.2	<0.2	<0.2	<0.2	<0.4	<0.08	<0.08	<0.2	<0.2	<0.2	<0.2	<0.4	0.45	REGULAR	<10	<10	135.4	5483.3	108.4	2282.5	58.7	471.6	743.5	199.8	7.4	78.7	6.4	6.8	REGULAR	<2	<2	3.11	12.09	8.45	3.26	31	REGULAR
169696	97	1.889	22.93	0.35	<0.08	0.7	<0.2	<0.2	<0.2	<0.2	<0.2	<0.2	<0.4	<0.08	0.11	<0.2	<0.2	<0.2	<0.2	<0.4	0.58	REGULAR	<10	52.1	300.9	15862.4	329.1	6489.2	126.8	1346.3	2477.1	565.7	11.8	250.7	13.9	14.5	REGULAR/UNCERTAIN	<2	2.92	9.29	34.02	25.3	11.46	85	REGULAR
169149	100	1.816	36.42	0.1	0.08	1.11	<0.2	<0.2	0.2	<0.2	<0.2	<0.2	<0.4	<0.08	0.16	<0.2	<0.2	<0.2	<0.2	<0.4	0.73	REGULAR	<10	<10	241.1	9902.6	207.3	3625.9	74.3	679.6	1429	375.2	13.9	222.6	8.3	9.1	REGULAR	<2	<2	5.46	19.18	13.16	8.04	50	REGULAR
169156	88	1.5	25.33	<0.08	<0.08	0.43	<0.2	<0.2	<0.2	<0.2	<0.2	<0.2	<0.4	<0.08	0.08	<0.2	<0.2	<0.2	<0.2	<0.4	0.45	REGULAR	<10	<10	80.9	3637.1	76.4	1343.5	41.4	295.2	623.6	171.7	5.7	96.2	4.5	5	REGULAR	<2	<2	2.28	8.97	6.77	3	25	REGULAR
169175	90	1.565	26.6	<0.08	<0.08	0.39	<0.2	<0.2	<0.2	<0.2	<0.2	<0.2	<0.4	<0.08	0.08	<0.2	<0.2	<0.2	<0.2	<0.4	0.44	REGULAR	<10	<10	93.3	3371.6	68.5	1381.7	37	264.2	577.4	158.3	5.5	80	4	4.5	REGULAR	<2	<2	2.58	8.43	6.25	2.62	24	REGULAR
169195	88	1.227	24.76	<0.08	<0.08	0.16	<0.2	<0.2	<0.2	<0.2	<0.2	<0.2	<0.4	<0.08	<0.08	<0.2	<0.2	<0.2	<0.2	<0.4	0.36	REGULAR	<10	<10	46.4	2449.1	55.1	929.6	25.7	148.1	323.8	79.7	2.6	29.1	2.8	3.1	REGULAR	<2	<2	<2	4.22	3.16	<2	15	REGULAR
169218	97	1.256	35.8	0.17	<0.08	1.01	<0.2	<0.2	0.34	<0.2	<0.2	<0.2	<0.4	<0.08	0.11	<0.2	0.26	<0.2	<0.2	<0.4	0.68	REGULAR	<10	18.8	272	12249.2	232.5	3857.6	105.2	923	1548	406.3	13.7	204.4	11.5	12.2	REGULAR/UNCERTAIN	<2	2.39	4.96	24.5	15.76	8.04	58	REGULAR
169546	88	1.348	22.01	<0.08	<0.08	0.41	<0.2	<0.2	<0.2	<0.2	<0.2	<0.2	<0.4	<0.08	<0.08	<0.2	<0.2	<0.2	<0.2	<0.4	0.44	REGULAR	<10	<10	425.8	23158.5	489.2	8078.6	85.1	1713.4	3570.5	784.5	7	242.1	9.9	10.3	REGULAR/UNCERTAIN	<2	3.48	13.51	36.98	29.79	12	98	REGULAR
169553	84	1.125	35.21	0.08	<0.08	0.76	<0.2	<0.2	<0.2	<0.2	<0.2	<0.2	<0.4	<0.08	0.13	<0.2	<0.2	<0.2	<0.2	<0.4	0.6	REGULAR	<10	<10	590.6	29758.5	751.2	11456.7	226	2610.8	5163.7	1125.6	23.1	456.6	24.9	25.4	IRREGULAR	<2	4.72	14.45	74.34	53.41	30.7	180	REGULAR
169627	90	1.367	38.77	<0.08	<0.08	0.34	<0.2	<0.2	<0.2	<0.2	<0.2	<0.2	<0.4	<0.08	<0.08	<0.2	<0.2	<0.2	<0.2	<0.4	0.42	REGULAR	<10	<10	163.6	8711.7	201.7	3539.8	57.7	706.7	1730.4	384.6	7.3	182.8	6.5	6.9	REGULAR	<2	<2	4.42	17.79	16.35	7.92	50	REGULAR
169639	92	1.118	35.42	0.17	<0.08	1.69	<0.2	<0.2	<0.2	<0.2	<0.2	<0.2	<0.4	0.28	0.22	<0.2	0.26	<0.2	<0.2	<0.4	1.18	REGULAR	<10	<10	565.3	25976.9	603.8	10124.8	229.4	1904.1	4077.6	1008.3	21.1	340.2	24.9	26.1	IRREGULAR	<2	4.23	14.38	60.98	40.48	17.07	139	REGULAR
163163	83	1.18	37.29	<0.08	<0.08	0.51	<0.2	<0.2	<0.2	<0.2	<0.2	<0.2	<0.4	<0.08	0.12	<0.2	0.33	<0.2	<0.2	<0.4	0.52	REGULAR	<10	<10	347.6	26823.7	446.2	7959.5	88.5	2078.6	3553.1	659.9	10.2	385.2	10.4	11	REGULAR/UNCERTAIN	<2	11.2	10.87	70.46	42.94	20.82	158	REGULAR
169197	95	1.663	26.3	<0.08	<0.08	0.55	<0.2	<0.2	<0.2	<0.2	<0.2	<0.2	<0.4	<0.08	0.09	<0.2	<0.2	<0.2	<0.2	<0.4	0.49	REGULAR	<10	<10	107.9	4285.3	83	1707.7	45.3	389	772.6	238.3	8.4	131.7	5	5.5	REGULAR	<2	<2	2.58	10.99	9.48	5.17	32	REGULAR
169203	81	1.106	26.88	0.18	<0.08	0.33	<0.2	<0.2	<0.2	<0.2	<0.2	<0.2	<0.4	<0.08	0.1	<0.2	<0.2	<0.2	<0.2	<0.4	0.45	REGULAR	<10	26.4	229.3	11941.9	225.8	3878.4	63.6	824.8	997.9	275.2	5.1	69.4	7.1	7.5	REGULAR	<2	<2	4.09	23.09	14.92	4.54	51	REGULAR
169210	88	1.369	26.76	0.11	<0.08	0.58	<0.2	<0.2	<0.2	<0.2	<0.2	<0.2	<0.4	<0.08	<0.08	<0.2	<0.2	<0.2	<0.2	<0.4	0.49	REGULAR	<10	17.6	199.2	14370.5	242.6	4968.2	84.6	1235	2324.4	551.5	10.1	311.7	9.5	10	REGULAR	<2	2.69	11.05	38.95	27	14.1	96	REGULAR
169217	88	1.1	35.02	0.14	<0.08	0.58	<0.2	<0.2	<0.2	<0.2	<0.2	<0.2	<0.4	<0.08	0.11	<0.2	<0.2	<0.2	<0.2	<0.4	0.53	REGULAR	<10	12.1	262.3	13641.5	352.4	5663.9	129.9	1206.8	2492.5	534.6	11.4	246.3	14.1	14.6	REGULAR/UNCERTAIN	<2	3.45	12.68	37.71	28.71	12.92	97	REGULAR
169221	92	1.562	25.56	<0.08	<0.08	0.7	<0.2	<0.2	<0.2	<0.2	<0.2	<0.2	<0.4	<0.08	0.11	<0.2	<0.2	<0.2	<0.2	<0.4	0.56	REGULAR	<10	<10	150.1	6834.7	179	2814	57.4	563	1169.3	324.9	10.4	208.5	6.4	7	REGULAR	<2	<2	4.84	24.77	15.05	8.63	57	REGULAR
169228	97	1.709	30.43	<0.08	<0.08	0.4	<0.2	<0.2	<0.2	<0.2	<0.2	<0.2	<0.4	<0.08	0.09	<0.2	<0.2	<0.2	<0.2	<0.4	0.44	REGULAR	<10	<10	249	12751.6	291.5	4673.1	23.8	946.4	1708	416	8.2	137.4	3.3	3.7	REGULAR	<2	3.82	9.04	38.86	22.65	8.64	85	REGULAR
169234	84	1.072	22.11	<0.08	<0.08	0.22	<0.2	<0.2	<0.2	<0.2	<0.2	<0.2	<0.4	<0.08	<0.08	<0.2	<0.2	<0.2	<0.2	<0.4	0.38	REGULAR	<10	<10	86.5	4940.6	114.9	1925.1	40.6	382.4	712	165.3	4.1	68.6	4.4	4.8	REGULAR	<2	<2	2.43	14.83	8.9	3.67	34	REGULAR
169240	110	2.689	39.17	0.39	<0.08	0.69	<0.2	<0.2	<0.2	<0.2	<0.2	<0.2	<0.4	<0.08	0.15	<0.2	<0.2	<0.2	<0.2	<0.4	0.62	REGULAR	<10	39.6	252.5	12345.2	287.9	4695.6	130.7	970.7	1903.4	467.5	11.9	203	14.1	14.7	REGULAR/UNCERTAIN	<2	3.83	13.58	41.51	23.53	10.62	95	REGULAR
169278	87	1.43	32.91	<0.08	<0.08	0.76	<0.2	<0.2	<0.2	<0.2	<0.2	<0.2	<0.4	<0.08	0.11	<0.2	<0.2	<0.2	<0.2	<0.4	0.58	REGULAR	<10	<10	172	6321.5	116.9	2794.5	66.6	603.7	1291.9	380	13.7	261.5	7.4	8	REGULAR	<2	<2	4.48	29.95	17.29	9.51	65	REGULAR
169282	84	1.072	26.6	<0.08	<0.08	1.34	<0.2	<0.2	<0.2	<0.2	<0.2	<0.2	<0.4	0.17	0.35	<0.2	<0.2	<0.2	<0.2	<0.4	1.08	REGULAR	<10	<10	1146.6	110627	1647.1	28894.1	458.2	7127.7	14994.9	2867.2	41.2	1657.5	52.1	53.2	IRREGULAR	<2	3.63	8.5	258.21	118.8	53.11	444	IRREGULAR
169691	84	1.106	23.54	<0.08	<0.08	0.29	<0.2	<0.2	<0.2	<0.2	<0.2	<0.2	<0.4	<0.08	<0.08	<0.2	<0.2	<0.2	<0.2	<0.4	0.4	REGULAR	<10	<10	65.9	4107.8	94.3	1603.9	36.9	297.2	578.8	126.2	3.2	51.5	4	4.4	REGULAR	<2	<2	<2	12.63	7.75	2.8	29	REGULAR
220015	77	0.866	24.32	0.68	<0.08	0.59	<0.2	<0.2	<0.2	<0.2	<0.2	<0.2	<0.4	<0.08	0.09	<0.2	<0.2	<0.2	<0.2	<0.4	0.57	REGULAR	<10	13.8	169.2	11234.3	274.5	4293.4	78.8	821.3	1725.8	426.9	6.8	145.8	8.7	9.2	REGULAR	<2	2.83	5.48	29.51	19.97	6.48	66	REGULAR
220020	76	0.747	22.17	<0.08	<0.08	0.61	<0.2	<0.2	<0.2	<0.2	<0.2	<0.2	<0.4	<0.08	0.11	<0.2	<0.2	<0.2	<0.2	<0.4	0.53	REGULAR	<10	10.1	196.5	11230.9	244.5	4325.2	54.4	735.3	1486.5	379.2	5.7	155.9	6.2	6.7	REGULAR	<2	4.6	7.59	20.23	16	5.16	56	REGULAR
220002	76	0.972	38.91	0.27	<0.08	0.69	<0.2	<0.2	<0.2	<0.2	<0.2	<0.2	<0.4	<0.08	0.17	<0.2	<0.2	<0.2	<0.2	<0.4	0.64	REGULAR	<10	17.4	293.5	17140.3	408.8	6323.7	136.3	1211.5	2628.8	560	12.2	252.9	14.9	15.5	IRREGULAR	<2	7.52	13.08	66.38	43.76	11.28	144	REGULAR
220024	77	0.936	27.96	0.44	0.13	2.01	0.2	0.23	0.21	<0.2	<0.2	<0.2	<0.4	0.3	0.29	<0.2	0.32	<0.2	<0.2	<0.4	1.41	REGULAR	<10	<10	633.9	35462.2	993.7	12808.3	264.8	2369.8	5518.4	1216.4	28.4	459.8	29.1	30.5	IRREGULAR	<2	5.78	12.83	95.28	62.22	24.89	203	REGULAR
219978	75	0.707	25.03	<0.08	<0.08	0.3	<0.2	<0.2	<0.2	<0.2	<0.2	<0.2	<0.4	<0.08	<0.08	<0.2	<0.2	<0.2	<0.2	<0.4	0.41	REGULAR	<10	<10	100.5	6011.7	132.6	2598.9	51.7	504.6	1048.9	229.7	6.4	121.3	5.7	6.1	REGULAR	<2	<2	<2	17.65	12.18	5.37	41	REGULAR
219987	70	0.761	25.26	<0.08	<0.08	0.23	<0.2	<0.2	<0.2	<0.2	<0.2	<0.2	<0.4	<0.08	<0.08	<0.2	<0.2	<0.2	<0.2	<0.4	0.39	REGULAR	<10	<10	108.4	5229.2	147.4	2595.1	36.2	321.2	775.3	217.3	2.9	61.6	4	4.4	REGULAR	<2	<2	<2	10.21	8.62	3.14	28	REGULAR
219963	76	0.874	28.01	0.35	0.11	1.8	<0.2	<0.2	<0.2	<0.2	<0.2	<0.2	<0.4	0.18	0.21	<0.2	0.26	<0.2	<0.2	<0.4	1.12	REGULAR	<10	10.3	545.8	33512.6	896	12186.7	255.9	2459.6	5358.1	1264.6	20.7	387.1	27.9	29	IRREGULAR	<2	5.3	10.03	100.41	63.75	23.81	205	REGULAR
219939	75	0.863	28.11	<0.08	<0.08	0.47	<0.2	<0.2	<0.2	<0.2	<0.2	<0.2	<0.4	<0.08	<0.08	<0.2	<0.2	<0.2	<0.2	<0.4	0.46	REGULAR	<10	<10	732.4	98560.6	539	16700.3	135	14937	37776.9	3940.3	12.7	4552.9	19.2	19.7	IRREGULAR	2.14	10.75	41.24	732.37	585.23	248.63	1620	IRREGULAR
219971	79	0.817	29.18	<0.08	<0.08	0.67	<0.2	<0.2	<0.2	<0.2	<0.2	<0.2	<0.4	0.09	0.18	<0.2	0.27	<0.2	<0.2	<0.4	0.64	REGULAR	<10	<10	320.2	24612.1	550.4	9003.5	130.8	2048.3	4183.4	963.6	17.7	498.3	14.9	15.5	IRREGULAR	<2	3.67	8.44	73.73	39.6	24.23	152	REGULAR
219967	80	1.041	30.14	<0.08	<0.08	0.59	<0.2	<0.2	<0.2	<0.2	<0.2	<0.2	<0.4	0.11	0.14	<0.2	0.28	<0.2	<0.2	<0.4	0.58	REGULAR	<10	<10	172.8	16157.5	202.4	4834.8	66.7	1436.5	1980.4	363.3	8.7	261.4	7.7	8.3	REGULAR	<2	3.33	8.38	31.89	16.17	13.63	75	REGULAR
219976	79	0.875	23.34	<0.08	<0.08	0.42	<0.2	<0.2	<0.2	<0.2	<0.2	<0.2	<0.4	<0.08	<0.08	<0.2	<0.2	<0.2	<0.2	<0.4	0.44	REGULAR	<10	<10	115.7	7599.3	132.8	2896.1	63.5	671.3	1398.5	282.5	6.6	172.1	7	7.4	REGULAR	<2	<2	<2	22.73	12.77	10.98	52	REGULAR
219960	77	1.021	39.22	0.57	0.09	1.11	<0.2	<0.2	<0.2	<0.2	<0.2	<0.2	<0.4	0.1	0.16	<0.2	<0.2	<0.2	<0.2	<0.4	0.79	REGULAR	<10	28.8	380.6	26562.1	524.2	9975.4	147.3	1760	3853.8	949.4	13	280.9	16.5	17.2	IRREGULAR	<2	4.82	11.67	64.72	39.11	15.88	138	REGULAR
219849	77	0.742	23.41	<0.08	<0.08	0.26	<0.2	<0.2	<0.2	<0.2	<0.2	<0.2	<0.4	<0.08	0.12	<0.2	<0.2	<0.2	<0.2	<0.4	0.43	REGULAR	<10	<10	163.7	7864	178.5	3874.7	36.7	495.9	1367.1	359.5	5.8	82.8	4.3	4.7	REGULAR	<2	<2	<2	13.29	10.05	4.58	34	REGULAR
219853	79	0.77	31.68	<0.08	<0.08	0.48	<0.2	<0.2	<0.2	<0.2	<0.2	<0.2	<0.4	<0.08	0.09	<0.2	<0.2	<0.2	<0.2	<0.4	0.47	REGULAR	<10	<10	32.9	2172.2	40.7	692.7	10	120.1	191.5	51.4	4.3	17.8	1.2	1.7	REGULAR	<2	<2	<2	3.63	2.25	<2	14	REGULAR
219857	74	0.697	31.83	0.28	0.08	2.19	0.24	0.25	0.21	<0.2	<0.2	<0.2	<0.4	0.25	0.31	<0.2	0.42	<0.2	<0.2	<0.4	1.43	REGULAR	<10	<10	488.7	31286.3	607.3	12010	261.8	1993.8	5190.5	1327.5	26.6	349.8	28.6	30	IRREGULAR	<2	4.58	7.4	75.09	48.86	21.49	159	REGULAR
219881	78	0.89	25.71	<0.08	<0.08	0.4	<0.2	<0.2	<0.2	<0.2	<0.2	<0.2	<0.4	<0.08	0.12	<0.2	<0.2	<0.2	<0.2	<0.4	0.48	REGULAR	<10	<10	200.4	12472	268.8	4998.4	100.2	1265.8	2138.7	496.7	13.2	250.3	11.1	11.6	REGULAR/UNCERTAIN	<2	2.1	8.25	45.25	26.41	13.94	98	REGULAR
219912	80	0.877	30.06	<0.08	<0.08	0.62	<0.2	<0.2	<0.2	<0.2	<0.2	<0.2	<0.4	<0.08	0.23	<0.2	0.23	<0.2	<0.2	<0.4	0.66	REGULAR	<10	<10	398.9	28117.9	610.2	10992.6	136.5	2171.4	5040.6	1041.7	26.6	379.8	15.9	16.6	IRREGULAR	<2	2.68	3.2	59.01	33.07	25.7	126	REGULAR
219913	80	1.028	30.93	<0.08	<0.08	0.45	<0.2	<0.2	<0.2	<0.2	<0.2	<0.2	<0.4	<0.08	<0.08	<0.2	<0.2	<0.2	<0.2	<0.4	0.45	REGULAR	<10	<10	172.6	10774.6	210	3465.2	70.7	834.1	1546.6	323.8	8.9	164.4	7.9	8.3	REGULAR	<2	<2	2.4	30.44	19.31	8.75	65	REGULAR
219920	75	0.744	35.74	0.39	0.09	1.44	<0.2	<0.2	<0.2	<0.2	<0.2	<0.2	<0.4	0.16	0.18	<0.2	0.25	<0.2	<0.2	<0.4	0.97	REGULAR	<10	<10	560.7	30784.2	743.5	12064.4	214.5	1890.8	4892.6	1286.8	19.9	327.2	23.6	24.6	IRREGULAR	<2	4.26	8.22	69.51	49.99	18.94	153	REGULAR
219923	80	1.067	24.49	<0.08	<0.08	0.17	<0.2	<0.2	<0.2	<0.2	<0.2	<0.2	<0.4	<0.08	<0.08	<0.2	<0.2	<0.2	<0.2	<0.4	0.37	REGULAR	<10	<10	79.3	5238.9	97.8	2004.4	33.5	308.8	694.5	150.8	2.6	53.3	3.7	4.1	REGULAR	<2	<2	<2	7.95	6.67	2.75	23	REGULAR
219924	79	1.144	27.96	<0.08	<0.08	0.16	<0.2	<0.2	<0.2	<0.2	<0.2	<0.2	<0.4	<0.08	<0.08	<0.2	<0.2	<0.2	<0.2	<0.4	0.37	REGULAR	<10	<10	171.8	9113.4	166.9	2372.1	48.8	731.1	848.4	137.6	3.4	38.8	5.4	5.8	REGULAR	<2	<2	3.38	22.66	13.69	3.09	47	REGULAR
219936	79	0.887	24.48	<0.08	<0.08	0.25	<0.2	<0.2	<0.2	<0.2	<0.2	<0.2	<0.4	<0.08	<0.08	<0.2	<0.2	<0.2	<0.2	<0.4	0.39	REGULAR	<10	<10	118.7	7917.9	145.3	2792.7	56.5	742.4	1396	297.3	6.1	167.7	6.2	6.6	REGULAR	<2	<2	2.98	23.82	15.95	8.69	55	REGULAR
219942	80	1.343	24.75	<0.08	<0.08	0.24	<0.2	<0.2	<0.2	<0.2	<0.2	<0.2	<0.4	<0.08	<0.08	<0.2	<0.2	<0.2	<0.2	<0.4	0.39	REGULAR	<10	<10	81.3	4791.5	83.4	1513.3	36.9	357.2	562.6	129.8	4	67.9	4	4.4	REGULAR	<2	<2	2.82	11.02	7.47	3.64	29	REGULAR
219945	80	0.932	36.51	<0.08	<0.08	0.3	<0.2	<0.2	<0.2	<0.2	<0.2	<0.2	<0.4	<0.08	<0.08	<0.2	<0.2	<0.2	<0.2	<0.4	0.41	REGULAR	<10	<10	57	8268.5	271.7	3086.2	76.5	765.2	1610.9	354.4	6.5	170.6	8.3	8.7	REGULAR	<2	<2	3.07	19.88	13.15	8.12	48	REGULAR
219948	75	0.766	23.91	<0.08	<0.08	0.14	<0.2	<0.2	<0.2	<0.2	<0.2	<0.2	<0.4	<0.08	<0.08	<0.2	<0.2	<0.2	<0.2	<0.4	0.36	REGULAR	<10	<10	187.9	12848.4	391.3	5318.3	88.3	1226.2	2987.5	741.7	5.1	184	9.7	10.1	REGULAR/UNCERTAIN	<2	<2	3.14	20.62	20.11	7.8	56	REGULAR
219956	80	1.001	39.1	0.29	0.11	1.14	0.29	0.29	0.34	<0.2	0.87	<0.2	<0.4	<0.08	0.17	<0.2	0.27	<0.2	0.5	0.73	0.81	REGULAR	<10	26.5	457	34195.2	1058.8	12522.7	263.7	2795.9	5170.8	1208.6	23.4	425	28.8	29.6	IRREGULAR	<2	4.67	9.29	47.02	33.33	27.29	124	REGULAR
219962	76	0.819	28.04	0.17	<0.08	0.42	<0.2	<0.2	<0.2	<0.2	<0.2	<0.2	<0.4	<0.08	<0.08	<0.2	<0.2	<0.2	<0.2	<0.4	0.45	REGULAR	<10	18.3	208.2	12035.6	380.8	4516.4	94.4	904.7	1652.6	351.3	7	126.2	10.3	10.7	REGULAR/UNCERTAIN	<2	<2	2.64	19.07	13.98	7.37	47	REGULAR
219968	78	1.089	20.94	<0.08	<0.08	0.53	<0.2	<0.2	<0.2	<0.2	<0.2	<0.2	<0.4	<0.08	<0.08	<0.2	<0.2	<0.2	<0.2	<0.4	0.48	REGULAR	<10	<10	96.9	6338.6	226.1	2509.7	53	536.1	1033.4	294.5	7.5	129.6	5.9	6.3	REGULAR	<2	<2	2.6	13.1	10.63	5.12	35	REGULAR
219975	75	0.866	33.77	0.09	<0.08	0.87	<0.2	<0.2	<0.2	<0.2	<0.2	<0.2	<0.4	0.08	0.12	<0.2	<0.2	<0.2	<0.2	<0.4	0.62	REGULAR	<10	<10	341.4	30223.8	1141.7	11870.5	187	2479.4	5653.6	1352.4	17.1	402.3	20.8	21.4	IRREGULAR	<2	4.85	9.07	68.86	43.97	27.73	156	REGULAR
219950	79	0.981	37.96	<0.08	<0.08	0.25	<0.2	<0.2	<0.2	<0.2	<0.2	<0.2	<0.4	<0.08	<0.08	<0.2	<0.2	<0.2	<0.2	<0.4	0.39	REGULAR	<10	<10	324.6	23012.4	378.5	8344.4	337.7	1645.5	3826.8	1007.6	11.1	192.5	35.3	35.7	IRREGULAR	<2	2.84	6.4	24.3	25.22	7.21	68	REGULAR
275244	65	0.73	28.77	0.21	<0.08	1.65	0.25	<0.2	<0.2	<0.2	<0.2	<0.2	<0.4	0.2	0.21	<0.2	0.35	<0.2	<0.2	<0.4	1.1	REGULAR	<10	<10	685.4	48097.8	1059	16344.1	261.7	3590.2	7695.7	1775.2	24.9	689.8	29.3	30.4	IRREGULAR	<2	5.56	14.66	132.19	80.99	40.22	276	REGULAR
275274	65	0.97	19.8	<0.08	<0.08	0.47	<0.2	<0.2	<0.2	<0.2	<0.2	<0.2	<0.4	<0.08	<0.08	<0.2	<0.2	<0.2	<0.2	<0.4	0.46	REGULAR	<10	<10	181.1	9633.1	208.6	3827.8	68.5	734.2	1423.7	338.4	6.6	154.5	7.6	8	REGULAR	<2	<2	2.84	20.7	16.4	8.54	52	REGULAR
275331	65	0.73	21.98	0.29	<0.08	0.54	<0.2	<0.2	<0.2	<0.2	<0.2	<0.2	<0.4	0.11	0.17	<0.2	0.64	<0.2	<0.2	<0.4	0.67	REGULAR	<10	<10	439.4	50855.3	736.5	14630.2	111.9	4887.8	10672.9	1619.7	26.4	1287.4	14.5	15.2	IRREGULAR	<2	5.97	9.03	180.61	118.09	78.11	394	REGULAR/UNCERTAIN
275240	65	0.63	24.91	<0.08	<0.08	0.37	<0.2	<0.2	<0.2	<0.2	<0.2	<0.2	<0.4	<0.08	0.11	<0.2	<0.2	<0.2	<0.2	<0.4	0.46	REGULAR	<10	<10	170.7	11583.5	270.6	5061.8	63.6	804	1951.9	425	9	166.8	7.2	7.7	REGULAR	<2	<2	2.22	21.49	15.2	8.72	52	REGULAR
275311	65	0.7	29.59	0.1	<0.08	0.48	<0.2	<0.2	<0.2	<0.2	<0.2	<0.2	<0.4	<0.08	<0.08	<0.2	<0.2	<0.2	<0.2	<0.4	0.46	REGULAR	<10	<10	156.7	12454.8	222.2	4438	52.6	672.8	1474.1	388.8	5.4	102.9	6	6.5	REGULAR	<2	2.66	5.52	16.52	11.43	4.32	42	REGULAR
275289	80	1.04	23.64	0.09	<0.08	0.21	<0.2	<0.2	<0.2	<0.2	<0.2	<0.2	<0.4	<0.08	<0.08	<0.2	<0.2	<0.2	<0.2	<0.4	0.38	REGULAR	<10	<10	56.8	4919.9	91.1	1817.9	42.5	488.3	944.6	173.1	5.5	196.4	4.7	5.1	REGULAR	<2	<2	<2	15.22	10.51	10.89	43	REGULAR
275301	65	0.83	28.04	<0.08	<0.08	0.53	<0.2	<0.2	<0.2	<0.2	<0.2	<0.2	<0.4	<0.08	0.22	<0.2	0.81	<0.2	0.33	0.53	0.68	REGULAR	<10	<10	436.2	32165.5	598.5	9778.5	77.6	1677	3913.9	705.2	12	360.3	9.6	10.3	REGULAR/UNCERTAIN	2.76	15.18	19.79	56.92	36.57	20.76	152	REGULAR
275314	65	0.753	34.84	0.12	<0.08	1.67	0.23	<0.2	<0.2	<0.2	<0.2	<0.2	<0.4	0.27	0.3	<0.2	0.25	<0.2	<0.2	<0.4	1.25	REGULAR	<10	<10	637.2	45033.5	746.2	15359.9	289.9	3515.7	7071.3	1546.9	29.2	587.7	32.1	33.3	IRREGULAR	<2	3.98	10.89	126.03	72.18	38.42	254	REGULAR
275321	65	0.692	20.38	<0.08	<0.08	0.17	<0.2	<0.2	<0.2	<0.2	<0.2	<0.2	<0.4	<0.08	<0.08	<0.2	<0.2	<0.2	<0.2	<0.4	0.37	REGULAR	<10	<10	74.5	5478.5	92	1972.8	44.5	445.9	845.1	201.5	4.2	82.5	4.9	5.2	REGULAR	<2	<2	3.55	11.49	7.93	4.47	31	REGULAR
275323	65	0.735	31.89	<0.08	<0.08	0.41	<0.2	<0.2	<0.2	<0.2	<0.2	<0.2	<0.4	<0.08	0.17	<0.2	<0.2	<0.2	<0.2	<0.4	0.53	REGULAR	<10	<10	255	23955.4	434.2	8796.5	83.4	2248.9	5333.9	750.3	9.6	460.2	9.9	10.4	REGULAR/UNCERTAIN	2.49	5.27	11.68	68.91	45.59	27.93	162	REGULAR
275319	73	0.793	23.27	<0.08	<0.08	0.19	<0.2	<0.2	<0.2	<0.2	<0.2	<0.2	<0.4	0.08	0.17	<0.2	2.16	<0.2	0.4	0.76	0.66	REGULAR	<10	<10	333.8	42947.8	601.9	11803.4	71.6	3023.7	5889.3	1103.7	12.1	552.7	9.5	10.2	REGULAR/UNCERTAIN	<2	<2	12.41	92.63	55.72	31.91	197	REGULAR
275325	64	0.814	37.24	1.13	0.18	2.9	0.32	0.26	<0.2	<0.2	<0.2	<0.2	<0.4	0.52	0.3	<0.2	0.42	<0.2	<0.2	<0.4	1.99	REGULAR	<10	20.1	899.6	74440.7	1773.1	22851.5	450.7	5310.9	11575.5	2322.1	43.5	1033.8	50	52	IRREGULAR	<2	6.24	25.27	236.27	132.22	63.36	465	IRREGULAR
275196	64	0.549	30.14	<0.08	<0.08	0.36	<0.2	<0.2	<0.2	<0.2	<0.2	<0.2	<0.4	<0.08	<0.08	<0.2	<0.2	<0.2	<0.2	<0.4	0.43	REGULAR	<10	<10	154.5	11587.3	220.4	4529.1	73.7	1237.7	2806.3	709.8	4.9	205.3	8.2	8.6	REGULAR	<2	<2	3.18	19.32	14.79	7.77	49	REGULAR
275190	65	0.552	16.97	0.1	<0.08	0.36	<0.2	<0.2	<0.2	<0.2	<0.2	<0.2	<0.4	<0.08	<0.08	<0.2	<0.2	<0.2	<0.2	<0.4	0.43	REGULAR	<10	<10	161.7	18248.7	329.2	6444.4	104.2	1368.4	2742.4	570.2	9.2	234.8	11.6	12	REGULAR/UNCERTAIN	<2	<2	3.12	34.72	26.46	13.32	82	REGULAR
275197	65	0.695	32.05	<0.08	<0.08	0.34	<0.2	<0.2	<0.2	<0.2	<0.2	<0.2	<0.4	<0.08	0.09	<0.2	<0.2	<0.2	<0.2	<0.4	0.43	REGULAR	<10	<10	95	6907.1	158.6	2817.5	36.4	500.8	978	226.9	4.1	98.4	4.1	4.6	REGULAR	<2	<2	3.33	12.8	9.43	4.39	34	REGULAR
275203	65	0.73	25.73	<0.08	<0.08	0.33	<0.2	<0.2	<0.2	<0.2	<0.2	<0.2	<0.4	<0.08	0.11	<0.2	<0.2	<0.2	<0.2	<0.4	0.45	REGULAR	<10	<10	288.1	30747.1	704.3	12126.8	140.5	2355.5	5003.9	1360.9	23	478.5	16.3	16.8	IRREGULAR	<2	<2	5.51	74.98	51.57	25.4	161	REGULAR
275206	61	0.753	37.94	0.11	<0.08	1.6	0.23	<0.2	<0.2	<0.2	<0.2	<0.2	<0.4	0.18	0.26	<0.2	0.48	<0.2	<0.2	<0.4	1.12	REGULAR	<10	<10	1503.5	109029	2319.2	35910.8	335.6	7903.2	15276.4	3721.6	48.8	1473.7	40.3	41.5	IRREGULAR	<2	5.79	21.36	315.19	185.55	95.42	625	IRREGULAR
275232	59	0.512	36.04	0.11	<0.08	1.59	0.25	<0.2	0.32	<0.2	<0.2	<0.2	<0.4	0.16	0.34	<0.2	0.66	<0.2	0.24	<0.4	1.2	REGULAR	<10	<10	696.5	47134.9	995.3	19007.1	238.7	2808.8	7666.2	1690.6	37.9	740	27.4	28.6	IRREGULAR	<2	5.94	8.32	115.82	81.18	35.05	248	REGULAR
275233	60	0.739	30	0.09	<0.08	0.84	<0.2	<0.2	<0.2	<0.2	<0.2	<0.2	<0.4	<0.08	0.11	<0.2	<0.2	<0.2	<0.2	<0.4	0.6	REGULAR	<10	<10	157.8	10149.7	149.2	3852.1	80.8	830.9	1611.1	412.1	12	211.9	9	9.6	REGULAR	<2	<2	4.36	20.62	15.85	10.23	55	REGULAR
275286	65	0.586	31.26	0.13	<0.08	1.53	<0.2	<0.2	<0.2	<0.2	<0.2	<0.2	<0.4	0.2	0.22	<0.2	0.37	<0.2	<0.2	<0.4	1.05	REGULAR	<10	<10	676	45578.2	870.5	14105.1	263.6	3322.6	7056.4	1375.9	29.1	631.6	29.4	30.5	IRREGULAR	<2	4.68	7.74	132.34	76.73	33.96	257	REGULAR
275291	64	0.854	22.8	<0.08	<0.08	0.8	<0.2	<0.2	<0.2	<0.2	<0.2	<0.2	<0.4	<0.08	0.08	<0.2	<0.2	<0.2	<0.2	<0.4	0.56	REGULAR	<10	<10	157.3	5309.3	114.8	2375.2	63.8	493.2	1052.3	344.5	12.5	185.1	7.1	7.6	REGULAR	<2	<2	3.88	14.59	11.11	6.48	40	REGULAR
275294	65	0.672	29.65	<0.08	<0.08	0.57	<0.2	<0.2	<0.2	<0.2	<0.2	<0.2	<0.4	<0.08	0.09	<0.2	<0.2	<0.2	<0.2	<0.4	0.5	REGULAR	<10	<10	445.1	41741	837.6	14538	141.6	3417.8	6150.7	1501.5	27.5	662.8	17.1	17.6	IRREGULAR	<2	3.76	8.23	98.06	63.91	34.84	211	REGULAR
275186	65	0.529	37.21	0.22	<0.08	0.78	<0.2	<0.2	<0.2	<0.2	<0.2	<0.2	<0.4	<0.08	0.1	<0.2	<0.2	<0.2	<0.2	<0.4	0.58	REGULAR	<10	17.1	149.3	10096.9	244.3	3935.1	96.3	885.6	1820.6	399	10.5	239.5	10.5	11.1	REGULAR/UNCERTAIN	<2	<2	<2	20.4	17.66	7.52	52	REGULAR
275299	65	0.733	22.36	<0.08	<0.08	0.33	<0.2	<0.2	<0.2	<0.2	<0.2	<0.2	<0.4	<0.08	<0.08	<0.2	<0.2	<0.2	<0.2	<0.4	0.42	REGULAR	<10	<10	167.9	9303.6	206.3	3893.6	73.8	797.6	1554	380.6	7.9	174.8	8.1	8.5	REGULAR	<2	<2	<2	19.55	14.72	8.16	48	REGULAR
275280	77	0.7	22.95	<0.08	<0.08	0.53	<0.2	<0.2	<0.2	<0.2	<0.2	<0.2	<0.4	<0.08	<0.08	<0.2	<0.2	<0.2	<0.2	<0.4	0.48	REGULAR	<10	<10	208.8	16208.7	228	5270.4	103.7	1448.1	2011.4	489.4	9.5	217.6	11.4	11.9	REGULAR/UNCERTAIN	<2	<2	6.79	45.43	23.87	9.43	90	REGULAR
275236	65	0.6	24.69	0.3	<0.08	1.08	<0.2	<0.2	<0.2	<0.2	<0.2	<0.2	<0.4	<0.08	0.15	<0.2	0.25	<0.2	<0.2	<0.4	0.74	REGULAR	<10	<10	482.9	29267.7	721.2	12686.6	172	2071.7	5321.1	1328.1	23.6	354.1	19.5	20.2	IRREGULAR	<2	3.14	7.38	62.97	41.06	18.79	135	REGULAR
275334	65	0.67	19.37	<0.08	<0.08	0.17	<0.2	<0.2	<0.2	<0.2	<0.2	<0.2	<0.4	<0.08	<0.08	<0.2	<0.2	<0.2	<0.2	<0.4	0.37	REGULAR	<10	<10	123.6	8040.4	133.8	2945.1	69	735.6	1224.1	287.8	5.8	127.8	7.5	7.9	REGULAR	<2	<2	2.84	19.91	13.09	7.21	47	REGULAR
275315	65	0.693	36.5	<0.08	<0.08	0.28	<0.2	<0.2	<0.2	<0.2	<0.2	<0.2	<0.4	<0.08	0.09	<0.2	<0.2	<0.2	<0.2	<0.4	0.41	REGULAR	<10	<10	131.7	7886.2	175.9	3150.8	62.2	620.5	1200.8	267.2	6.9	133.5	6.8	7.3	REGULAR	<2	<2	3.19	18.19	12.99	6.38	45	REGULAR
275296	64	0.71	25.34	<0.08	<0.08	0.26	<0.2	<0.2	<0.2	<0.2	<0.2	<0.2	<0.4	<0.08	<0.08	<0.2	<0.2	<0.2	<0.2	<0.4	0.39	REGULAR	<10	<10	144	11127.3	222.9	3724.7	85.1	1250.1	2252.1	445.2	10.1	289.8	9.4	9.8	REGULAR	<2	<2	<2	30.49	22.36	9.85	69	REGULAR
275308	65	0.609	29.66	0.4	<0.08	2.67	0.33	0.37	0.34	<0.2	<0.2	<0.2	<0.4	0.19	0.27	<0.2	0.53	<0.2	<0.2	<0.4	1.53	REGULAR	<10	<10	1824.5	130816	2521	37311.5	675.5	8024	18024.9	3663.6	62.6	1626	75.5	77.1	IRREGULAR	<2	5.66	9.62	304.71	231.1	111.98	665	IRREGULAR
